# Supplementary material for: Non-Productive Infection of Glial Cells with SARS-CoV-2 in Hamster Organotypic Cerebellar Slice Cultures
Source: Viruses. 2022 Jun 3;14(6):1218. doi: 10.3390/v14061218 (PMC9227386; doi:10.3390/v14061218)
Supplement: Supplementary file 1 [file viruses-14-01218-s001.zip]

Archive with 1 entries (1 files):
- viruses-1732151-supplementary.pdf
